# Supplementary material for: Enhancing endorsement of scientific inquiry increases support for pro-environment policies
Source: R Soc Open Sci. 2016 Sep 28;3(9):160360. doi: 10.1098/rsos.160360 (PMC5043319; doi:10.1098/rsos.160360)
Supplement: Science & Views All Data RSOS.Sav - an SPSS data file of all the data collected for Study 2. [file rsos160360supp2.zip]

Archive with 1 entries (1 files):
- Science&Views All Data RSOS_v1_0_20160825_4.sav
